# Supplementary material for: Soluble PD-L1 Is an Independent Prognostic Factor in Clear Cell Renal Cell Carcinoma
Source: Cancers (Basel). 2021 Feb 7;13(4):667. doi: 10.3390/cancers13040667 (PMC7915750; doi:10.3390/cancers13040667)
Supplement: Supplementary file 1 [file cancers-13-00667-s001.zip]

Archive with 3 entries (2 files):
- cancers-1035592-supp-XML/
- cancers-1035592-supp-XML/Suppl Figure 1 (CRT).pptx
- cancers-1035592-supp-XML/suppl Tables 1-4.docx
